# Supplementary material for: Genomic Characterization of Preclinical Prostate Cancer Cell Line Models
Source: Int J Mol Sci. 2024 Jun 1;25(11):6111. doi: 10.3390/ijms25116111 (PMC11172770; doi:10.3390/ijms25116111)
Supplement: Supplementary file 1 [file ijms-25-06111-s001.zip]

Archive with 1 entries (1 files):
- ijms-3008424-supplementary.xlsx
