# Supplementary material for: Genomic Characterization of Preclinical Prostate Cancer Cell Line Models
Source: Int J Mol Sci. 2024 Jun 1;25(11):6111. doi: 10.3390/ijms25116111 (PMC11172770; doi:10.3390/ijms25116111)
Supplement: Supplementary file 1 [file ijms-25-06111-s001.zip › ijms-3008424-supplementary.xlsx]

## Sheet: Supp Tble 1 miseq panel 
Supplementary Table S1
miseq panel of amplicon targets
AmpliconId	SolutionId	RegionName	Chromosome	StartCoordinate	EndCoordinate
AMPL4160584	IAA23110_197	MCL1	chr1	150549796	150550121
AMPL4160582	IAA23110_197	MCL1	chr1	150550689	150551006
AMPL4160603	IAA23110_197	MCL1	chr1	150551126	150551455
AMPL4160570	IAA23110_197	MCL1	chr1	150551370	150551708
AMPL4160587	IAA23110_197	MCL1	chr1	150551654	150551983
AMPL4160626	IAA23110_197	MCL1	chr1	150551906	150552100
AMPL2894086	IAA23110_197	BARD1	chr2	215593374	215593697
AMPL2894289	IAA23110_197	BARD1	chr2	215593441	215593757
AMPL2893859	IAA23110_197	BARD1	chr2	215594992	215595312
AMPL2894055	IAA23110_197	BARD1	chr2	215609727	215610042
AMPL2894220	IAA23110_197	BARD1	chr2	215610397	215610706
AMPL2894658	IAA23110_197	BARD1	chr2	215617020	215617320
AMPL2894328	IAA23110_197	BARD1	chr2	215632154	215632469
AMPL2894027	IAA23110_197	BARD1	chr2	215633873	215634140
AMPL2894368	IAA23110_197	BARD1	chr2	215645253	215645573
AMPL2894025	IAA23110_197	BARD1	chr2	215645500	215645825
AMPL2894517	IAA23110_197	BARD1	chr2	215645711	215646035
AMPL2894553	IAA23110_197	BARD1	chr2	215645942	215646262
AMPL2894150	IAA23110_197	BARD1	chr2	215656937	215657256
AMPL2894224	IAA23110_197	BARD1	chr2	215661464	215661782
AMPL2894581	IAA23110_197	BARD1	chr2	215661776	215662042
AMPL2894603	IAA23110_197	BARD1	chr2	215674003	215674279
AMPL2894144	IAA23110_197	BARD1	chr2	215674136	215674463
AMPL2766958	IAA23110_197	PIK3CA	chr3	178916560	178916885
AMPL2766862	IAA23110_197	PIK3CA	chr3	178916793	178917113
AMPL2766766	IAA23110_197	PIK3CA	chr3	178917404	178917724
AMPL2766249	IAA23110_197	PIK3CA	chr3	178919052	178919367
AMPL2766937	IAA23110_197	PIK3CA	chr3	178921155	178921476
AMPL2765337	IAA23110_197	PIK3CA	chr3	178921363	178921685
AMPL2765411	IAA23110_197	PIK3CA	chr3	178922207	178922500
AMPL2766186	IAA23110_197	PIK3CA	chr3	178927291	178927529
AMPL2766341	IAA23110_197	PIK3CA	chr3	178927933	178928239
AMPL2765723	IAA23110_197	PIK3CA	chr3	178928183	178928502
AMPL2766328	IAA23110_197	PIK3CA	chr3	178935859	178936116
AMPL2766100	IAA23110_197	PIK3CA	chr3	178936092	178936319
AMPL2765459	IAA23110_197	PIK3CA	chr3	178936892	178937189
AMPL2765774	IAA23110_197	PIK3CA	chr3	178937221	178937485
AMPL2765751	IAA23110_197	PIK3CA	chr3	178937462	178937724
AMPL2765698	IAA23110_197	PIK3CA	chr3	178937708	178937990
AMPL2766502	IAA23110_197	PIK3CA	chr3	178938619	178938945
AMPL2765951	IAA23110_197	PIK3CA	chr3	178938913	178939161
AMPL2765219	IAA23110_197	PIK3CA	chr3	178941766	178942086
AMPL2765545	IAA23110_197	PIK3CA	chr3	178942390	178942677
AMPL2765513	IAA23110_197	PIK3CA	chr3	178943722	178944037
AMPL2765489	IAA23110_197	PIK3CA	chr3	178946968	178947289
AMPL2766200	IAA23110_197	PIK3CA	chr3	178947738	178948063
AMPL2765894	IAA23110_197	PIK3CA	chr3	178947877	178948200
AMPL2766761	IAA23110_197	PIK3CA	chr3	178951840	178952161
AMPL2765875	IAA23110_197	PIK3CA	chr3	178951863	178952188
AMPL3676339	IAA23110_197	MAP3K1	chr5	56111297	56111590
AMPL3676381	IAA23110_197	MAP3K1	chr5	56111432	56111771
AMPL3676369	IAA23110_197	MAP3K1	chr5	56111650	56111974
AMPL3676387	IAA23110_197	MAP3K1	chr5	56152372	56152613
AMPL3676363	IAA23110_197	MAP3K1	chr5	56155363	56155684
AMPL3676390	IAA23110_197	MAP3K1	chr5	56155552	56155794
AMPL3676385	IAA23110_197	MAP3K1	chr5	56160510	56160758
AMPL3676340	IAA23110_197	MAP3K1	chr5	56160655	56160976
AMPL3676375	IAA23110_197	MAP3K1	chr5	56161136	56161370
AMPL3676380	IAA23110_197	MAP3K1	chr5	56161394	56161716
AMPL3676351	IAA23110_197	MAP3K1	chr5	56161662	56161939
AMPL3676356	IAA23110_197	MAP3K1	chr5	56167677	56167940
AMPL3676357	IAA23110_197	MAP3K1	chr5	56168204	56168522
AMPL3676367	IAA23110_197	MAP3K1	chr5	56168494	56168810
AMPL3676332	IAA23110_197	MAP3K1	chr5	56168752	56169080
AMPL3676343	IAA23110_197	MAP3K1	chr5	56170809	56171127
AMPL3676322	IAA23110_197	MAP3K1	chr5	56171058	56171364
AMPL3676331	IAA23110_197	MAP3K1	chr5	56174772	56175085
AMPL3676355	IAA23110_197	MAP3K1	chr5	56176429	56176709
AMPL3676317	IAA23110_197	MAP3K1	chr5	56176837	56177149
AMPL3676337	IAA23110_197	MAP3K1	chr5	56177269	56177591
AMPL3676324	IAA23110_197	MAP3K1	chr5	56177559	56177882
AMPL3676328	IAA23110_197	MAP3K1	chr5	56177796	56178120
AMPL3676329	IAA23110_197	MAP3K1	chr5	56178090	56178414
AMPL3676362	IAA23110_197	MAP3K1	chr5	56178394	56178715
AMPL3676358	IAA23110_197	MAP3K1	chr5	56178698	56179017
AMPL3676371	IAA23110_197	MAP3K1	chr5	56179238	56179539
AMPL3676347	IAA23110_197	MAP3K1	chr5	56180373	56180683
AMPL3676378	IAA23110_197	MAP3K1	chr5	56181669	56181932
AMPL3676345	IAA23110_197	MAP3K1	chr5	56183097	56183420
AMPL3676383	IAA23110_197	MAP3K1	chr5	56183970	56184262
AMPL3676333	IAA23110_197	MAP3K1	chr5	56189310	56189631
AMPL2894383	IAA23110_197	NBN	chr8	90947629	90947944
AMPL2894625	IAA23110_197	NBN	chr8	90949076	90949391
AMPL2894670	IAA23110_197	NBN	chr8	90955429	90955745
AMPL2894112	IAA23110_197	NBN	chr8	90958312	90958570
AMPL2893886	IAA23110_197	NBN	chr8	90959939	90960264
AMPL2894294	IAA23110_197	NBN	chr8	90965433	90965755
AMPL2894073	IAA23110_197	NBN	chr8	90965656	90965978
AMPL2894478	IAA23110_197	NBN	chr8	90967428	90967750
AMPL2894477	IAA23110_197	NBN	chr8	90967618	90967942
AMPL2893858	IAA23110_197	NBN	chr8	90970857	90971178
AMPL2893873	IAA23110_197	NBN	chr8	90976558	90976843
AMPL2894355	IAA23110_197	NBN	chr8	90982521	90982831
AMPL2894654	IAA23110_197	NBN	chr8	90983180	90983495
AMPL2894586	IAA23110_197	NBN	chr8	90983483	90983802
AMPL2894046	IAA23110_197	NBN	chr8	90990353	90990622
AMPL2893917	IAA23110_197	NBN	chr8	90992837	90993159
AMPL2893922	IAA23110_197	NBN	chr8	90993499	90993825
AMPL2894202	IAA23110_197	NBN	chr8	90994800	90995116
AMPL2893900	IAA23110_197	NBN	chr8	90996724	90997031
AMPL2868521	IAA23110_197	PTEN	chr10	89623620	89623955
AMPL2865671	IAA23110_197	PTEN	chr10	89623841	89624175
AMPL2866246	IAA23110_197	PTEN	chr10	89624164	89624479
AMPL2867972	IAA23110_197	PTEN	chr10	89653679	89654002
AMPL2866349	IAA23110_197	PTEN	chr10	89685244	89685554
AMPL2865667	IAA23110_197	PTEN	chr10	89690562	89690882
AMPL2280796	IAA23110_197	PTEN	chr10	89692672	89692989
AMPL2867116	IAA23110_197	PTEN	chr10	89692775	89693038
AMPL2866631	IAA23110_197	PTEN	chr10	89711800	89712122
AMPL2867887	IAA23110_197	PTEN	chr10	89717567	89717879
AMPL2866446	IAA23110_197	PTEN	chr10	89720477	89720748
AMPL2866790	IAA23110_197	PTEN	chr10	89720673	89720995
AMPL2869793	IAA23110_197	PTEN	chr10	89724955	89725267
AMPL2765392	IAA23110_197	ATM	chr11	108098191	108098519
AMPL2766056	IAA23110_197	ATM	chr11	108098396	108098710
AMPL2766256	IAA23110_197	ATM	chr11	108099754	108100080
AMPL2765540	IAA23110_197	ATM	chr11	108106355	108106653
AMPL2765296	IAA23110_197	ATM	chr11	108114587	108114894
AMPL2765536	IAA23110_197	ATM	chr11	108115315	108115636
AMPL2765524	IAA23110_197	ATM	chr11	108115499	108115822
AMPL2766706	IAA23110_197	ATM	chr11	108117639	108117961
AMPL2765111	IAA23110_197	ATM	chr11	108119580	108119906
AMPL2765142	IAA23110_197	ATM	chr11	108121288	108121603
AMPL2765638	IAA23110_197	ATM	chr11	108121590	108121912
AMPL2766772	IAA23110_197	ATM	chr11	108122488	108122794
AMPL2766744	IAA23110_197	ATM	chr11	108123384	108123703
AMPL2766028	IAA23110_197	ATM	chr11	108124514	108124829
AMPL2766661	IAA23110_197	ATM	chr11	108126720	108127042
AMPL2149785	IAA23110_197	ATM	chr11	108126971	108127155
AMPL2765826	IAA23110_197	ATM	chr11	108127996	108128318
AMPL2766571	IAA23110_197	ATM	chr11	108128228	108128551
AMPL2765592	IAA23110_197	ATM	chr11	108129599	108129915
AMPL2766474	IAA23110_197	ATM	chr11	108137842	108138121
AMPL2767001	IAA23110_197	ATM	chr11	108139082	108139379
AMPL2766717	IAA23110_197	ATM	chr11	108141745	108142062
AMPL2765135	IAA23110_197	ATM	chr11	108142000	108142322
AMPL2766080	IAA23110_197	ATM	chr11	108143211	108143532
AMPL2766368	IAA23110_197	ATM	chr11	108143314	108143634
AMPL2766479	IAA23110_197	ATM	chr11	108150164	108150488
AMPL2765555	IAA23110_197	ATM	chr11	108151634	108151953
AMPL2765689	IAA23110_197	ATM	chr11	108153365	108153683
AMPL2765707	IAA23110_197	ATM	chr11	108154751	108155056
AMPL2765527	IAA23110_197	ATM	chr11	108155044	108155368
AMPL2765738	IAA23110_197	ATM	chr11	108158174	108158493
AMPL2765333	IAA23110_197	ATM	chr11	108159658	108159974
AMPL2765365	IAA23110_197	ATM	chr11	108160294	108160558
AMPL2278603	IAA23110_197	ATM	chr11	108163219	108163437
AMPL2766122	IAA23110_197	ATM	chr11	108163366	108163686
AMPL2765158	IAA23110_197	ATM	chr11	108163986	108164254
AMPL2765312	IAA23110_197	ATM	chr11	108165515	108165834
AMPL2766949	IAA23110_197	ATM	chr11	108167984	108168084
AMPL2765710	IAA23110_197	ATM	chr11	108168050	108168374
AMPL2765245	IAA23110_197	ATM	chr11	108170343	108170655
AMPL2766965	IAA23110_197	ATM	chr11	108172329	108172577
AMPL2766446	IAA23110_197	ATM	chr11	108173541	108173824
AMPL2765445	IAA23110_197	ATM	chr11	108175161	108175482
AMPL2150004	IAA23110_197	ATM	chr11	108175434	108175646
AMPL2765834	IAA23110_197	ATM	chr11	108178582	108178872
AMPL2766054	IAA23110_197	ATM	chr11	108180810	108181106
AMPL2766211	IAA23110_197	ATM	chr11	108182982	108183298
AMPL2766136	IAA23110_197	ATM	chr11	108186405	108186683
AMPL2765676	IAA23110_197	ATM	chr11	108186609	108186903
AMPL2766953	IAA23110_197	ATM	chr11	108187986	108188282
AMPL2765407	IAA23110_197	ATM	chr11	108190632	108190944
AMPL2766671	IAA23110_197	ATM	chr11	108191903	108192182
AMPL2765833	IAA23110_197	ATM	chr11	108195831	108196155
AMPL2766833	IAA23110_197	ATM	chr11	108196103	108196425
AMPL2765450	IAA23110_197	ATM	chr11	108196591	108196904
AMPL2765136	IAA23110_197	ATM	chr11	108196838	108197149
AMPL2765694	IAA23110_197	ATM	chr11	108198337	108198659
AMPL2765366	IAA23110_197	ATM	chr11	108199641	108199953
AMPL2765790	IAA23110_197	ATM	chr11	108199757	108200066
AMPL2766510	IAA23110_197	ATM	chr11	108200854	108201174
AMPL2766942	IAA23110_197	ATM	chr11	108201887	108202209
AMPL2766003	IAA23110_197	ATM	chr11	108202189	108202497
AMPL2766153	IAA23110_197	ATM	chr11	108202524	108202841
AMPL2766095	IAA23110_197	ATM	chr11	108203458	108203768
AMPL2766821	IAA23110_197	ATM	chr11	108204513	108204837
AMPL2766083	IAA23110_197	ATM	chr11	108205540	108205853
AMPL2766301	IAA23110_197	ATM	chr11	108205814	108206142
AMPL2765254	IAA23110_197	ATM	chr11	108206463	108206721
AMPL2766540	IAA23110_197	ATM	chr11	108213824	108214139
AMPL2765507	IAA23110_197	ATM	chr11	108216289	108216611
AMPL2765342	IAA23110_197	ATM	chr11	108216530	108216706
AMPL2766758	IAA23110_197	ATM	chr11	108217836	108218144
AMPL2766740	IAA23110_197	ATM	chr11	108224319	108224638
AMPL2766167	IAA23110_197	ATM	chr11	108225413	108225736
AMPL2765340	IAA23110_197	ATM	chr11	108235729	108236050
AMPL2766545	IAA23110_197	ATM	chr11	108235976	108236298
AMPL4160581	IAA23110_197	MDM2	chr12	69202129	69202422
AMPL4160627	IAA23110_197	MDM2	chr12	69202887	69203213
AMPL4160577	IAA23110_197	MDM2	chr12	69207260	69207580
AMPL4160585	IAA23110_197	MDM2	chr12	69210457	69210778
AMPL4160604	IAA23110_197	MDM2	chr12	69214002	69214307
AMPL4160616	IAA23110_197	MDM2	chr12	69218067	69218390
AMPL4160579	IAA23110_197	MDM2	chr12	69218348	69218668
AMPL4160624	IAA23110_197	MDM2	chr12	69222500	69222807
AMPL4160625	IAA23110_197	MDM2	chr12	69229567	69229890
AMPL4160602	IAA23110_197	MDM2	chr12	69230402	69230674
AMPL4160612	IAA23110_197	MDM2	chr12	69233015	69233336
AMPL4160618	IAA23110_197	MDM2	chr12	69233196	69233520
AMPL4160596	IAA23110_197	MDM2	chr12	69233442	69233762
AMPL2305669	IAA23110_197	BRCA2	chr13	32890486	32890812
AMPL2305672	IAA23110_197	BRCA2	chr13	32893057	32893377
AMPL2305793	IAA23110_197	BRCA2	chr13	32893366	32893680
AMPL2305645	IAA23110_197	BRCA2	chr13	32899093	32899416
AMPL2305742	IAA23110_197	BRCA2	chr13	32900067	32900381
AMPL2305794	IAA23110_197	BRCA2	chr13	32900263	32900528
AMPL2305590	IAA23110_197	BRCA2	chr13	32900490	32900780
AMPL2305696	IAA23110_197	BRCA2	chr13	32903288	32903605
AMPL2305579	IAA23110_197	BRCA2	chr13	32903600	32903797
AMPL2305702	IAA23110_197	BRCA2	chr13	32905019	32905171
AMPL2305556	IAA23110_197	BRCA2	chr13	32905139	32905459
AMPL2305648	IAA23110_197	BRCA2	chr13	32906204	32906452
AMPL2305583	IAA23110_197	BRCA2	chr13	32906429	32906751
AMPL2305666	IAA23110_197	BRCA2	chr13	32906712	32907032
AMPL2305720	IAA23110_197	BRCA2	chr13	32906960	32907284
AMPL2305574	IAA23110_197	BRCA2	chr13	32907244	32907561
AMPL2305721	IAA23110_197	BRCA2	chr13	32910207	32910517
AMPL2305643	IAA23110_197	BRCA2	chr13	32910495	32910818
AMPL2305689	IAA23110_197	BRCA2	chr13	32910799	32911117
AMPL2305711	IAA23110_197	BRCA2	chr13	32911050	32911368
AMPL2305560	IAA23110_197	BRCA2	chr13	32911353	32911670
AMPL2305606	IAA23110_197	BRCA2	chr13	32911646	32911964
AMPL2305600	IAA23110_197	BRCA2	chr13	32911925	32912244
AMPL2305799	IAA23110_197	BRCA2	chr13	32912170	32912488
AMPL2305576	IAA23110_197	BRCA2	chr13	32912476	32912790
AMPL2305706	IAA23110_197	BRCA2	chr13	32912698	32913021
AMPL2305785	IAA23110_197	BRCA2	chr13	32912986	32913305
AMPL2305775	IAA23110_197	BRCA2	chr13	32913248	32913571
AMPL2305716	IAA23110_197	BRCA2	chr13	32913554	32913874
AMPL2305640	IAA23110_197	BRCA2	chr13	32913833	32914153
AMPL2305786	IAA23110_197	BRCA2	chr13	32914153	32914465
AMPL2305772	IAA23110_197	BRCA2	chr13	32914459	32914772
AMPL2305603	IAA23110_197	BRCA2	chr13	32914761	32915078
AMPL2305637	IAA23110_197	BRCA2	chr13	32915059	32915379
AMPL2305620	IAA23110_197	BRCA2	chr13	32918547	32918840
AMPL2305667	IAA23110_197	BRCA2	chr13	32920792	32921109
AMPL2305641	IAA23110_197	BRCA2	chr13	32928912	32929232
AMPL2305795	IAA23110_197	BRCA2	chr13	32929191	32929512
AMPL2305736	IAA23110_197	BRCA2	chr13	32930589	32930846
AMPL2305771	IAA23110_197	BRCA2	chr13	32931695	32932021
AMPL2305803	IAA23110_197	BRCA2	chr13	32931948	32932267
AMPL2305673	IAA23110_197	BRCA2	chr13	32936619	32936889
AMPL2305741	IAA23110_197	BRCA2	chr13	32937283	32937591
AMPL2305592	IAA23110_197	BRCA2	chr13	32937487	32937807
AMPL2305548	IAA23110_197	BRCA2	chr13	32944450	32944743
AMPL2234591	IAA23110_197	BRCA2	chr13	32945051	32945213
AMPL2305763	IAA23110_197	BRCA2	chr13	32945147	32945468
AMPL2305677	IAA23110_197	BRCA2	chr13	32950730	32951050
AMPL2305724	IAA23110_197	BRCA2	chr13	32953273	32953602
AMPL2305659	IAA23110_197	BRCA2	chr13	32953580	32953899
AMPL2305699	IAA23110_197	BRCA2	chr13	32953885	32954208
AMPL2305755	IAA23110_197	BRCA2	chr13	32954057	32954378
AMPL2305684	IAA23110_197	BRCA2	chr13	32968677	32969002
AMPL2305777	IAA23110_197	BRCA2	chr13	32968982	32969303
AMPL2305554	IAA23110_197	BRCA2	chr13	32970899	32971223
AMPL2305680	IAA23110_197	BRCA2	chr13	32972205	32972499
AMPL2305571	IAA23110_197	BRCA2	chr13	32972471	32972794
AMPL2305686	IAA23110_197	BRCA2	chr13	32972699	32973021
AMPL3602839	IAA23110_197	RAD51B	chr14	68290163	68290481
AMPL3602794	IAA23110_197	RAD51B	chr14	68292115	68292372
AMPL3602689	IAA23110_197	RAD51B	chr14	68301710	68302032
AMPL2467516	IAA23110_197	RAD51B	chr14	68331738	68331916
AMPL3602811	IAA23110_197	RAD51B	chr14	68352495	68352810
AMPL3602722	IAA23110_197	RAD51B	chr14	68353580	68353901
AMPL3602810	IAA23110_197	RAD51B	chr14	68353840	68354162
AMPL3602732	IAA23110_197	RAD51B	chr14	68758499	68758823
AMPL3602773	IAA23110_197	RAD51B	chr14	68878073	68878395
AMPL3602804	IAA23110_197	RAD51B	chr14	68934812	68935133
AMPL3602830	IAA23110_197	RAD51B	chr14	68944286	68944589
AMPL3602673	IAA23110_197	RAD51B	chr14	68963698	68964018
AMPL3602809	IAA23110_197	RAD51B	chr14	69061128	69061453
AMPL2767013	IAA23110_197	AKT1	chr14	105236495	105236820
AMPL2766796	IAA23110_197	AKT1	chr14	105236964	105237242
AMPL2766323	IAA23110_197	AKT1	chr14	105238582	105238854
AMPL2765642	IAA23110_197	AKT1	chr14	105239114	105239407
AMPL2767017	IAA23110_197	AKT1	chr14	105239343	105239664
AMPL2765887	IAA23110_197	AKT1	chr14	105239621	105239847
AMPL2766770	IAA23110_197	AKT1	chr14	105239835	105240067
AMPL2765121	IAA23110_197	AKT1	chr14	105240072	105240397
AMPL2765593	IAA23110_197	AKT1	chr14	105241211	105241532
AMPL2765130	IAA23110_197	AKT1	chr14	105241443	105241702
AMPL2766073	IAA23110_197	AKT1	chr14	105241869	105242165
AMPL2766725	IAA23110_197	AKT1	chr14	105242801	105243087
AMPL2766313	IAA23110_197	AKT1	chr14	105243039	105243370
AMPL2766437	IAA23110_197	AKT1	chr14	105246124	105246456
AMPL2765443	IAA23110_197	AKT1	chr14	105246435	105246582
AMPL2766089	IAA23110_197	AKT1	chr14	105258783	105259100
AMPL2788566	IAA23110_197	PALB2	chr16	23614531	23614856
AMPL2789042	IAA23110_197	PALB2	chr16	23614760	23615082
AMPL2893829	IAA23110_197	PALB2	chr16	23619042	23619359
AMPL2788750	IAA23110_197	PALB2	chr16	23625162	23625488
AMPL2789140	IAA23110_197	PALB2	chr16	23632583	23632860
AMPL2788962	IAA23110_197	PALB2	chr16	23634172	23634492
AMPL2894462	IAA23110_197	PALB2	chr16	23635280	23635600
AMPL2894260	IAA23110_197	PALB2	chr16	23637510	23637834
AMPL2789192	IAA23110_197	PALB2	chr16	23640339	23640655
AMPL2894475	IAA23110_197	PALB2	chr16	23640912	23641237
AMPL2894721	IAA23110_197	PALB2	chr16	23641197	23641520
AMPL2894389	IAA23110_197	PALB2	chr16	23641498	23641822
AMPL2893871	IAA23110_197	PALB2	chr16	23646137	23646460
AMPL2894159	IAA23110_197	PALB2	chr16	23646443	23646759
AMPL2789003	IAA23110_197	PALB2	chr16	23646709	23647033
AMPL2788446	IAA23110_197	PALB2	chr16	23647020	23647342
AMPL2788840	IAA23110_197	PALB2	chr16	23647246	23647566
AMPL2789611	IAA23110_197	PALB2	chr16	23647535	23647847
AMPL2789188	IAA23110_197	PALB2	chr16	23649088	23649408
AMPL2788795	IAA23110_197	PALB2	chr16	23649162	23649468
AMPL2789027	IAA23110_197	PALB2	chr16	23649458	23649774
AMPL3602655	IAA23110_197	PALB2	chr16	23652389	23652653
AMPL2742798	IAA23110_197	TP53	chr17	7572852	7573158
AMPL2742343	IAA23110_197	TP53	chr17	7573759	7574072
AMPL2742184	IAA23110_197	TP53	chr17	7576494	7576808
AMPL2742684	IAA23110_197	TP53	chr17	7576809	7577135
AMPL2280237	IAA23110_197	TP53	chr17	7576874	7577196
AMPL2279506	IAA23110_197	TP53	chr17	7577329	7577664
AMPL2149072	IAA23110_197	TP53	chr17	7578143	7578289
AMPL2280890	IAA23110_197	TP53	chr17	7578273	7578595
AMPL2279398	IAA23110_197	TP53	chr17	7579237	7579551
AMPL2279544	IAA23110_197	TP53	chr17	7579538	7579846
AMPL2765380	IAA23110_197	TP53	chr17	7579711	7579960
AMPL3602688	IAA23110_197	CDK12	chr17	37618161	37618461
AMPL3602767	IAA23110_197	CDK12	chr17	37618455	37618784
AMPL3602733	IAA23110_197	CDK12	chr17	37618773	37619102
AMPL3602800	IAA23110_197	CDK12	chr17	37619091	37619418
AMPL3602704	IAA23110_197	CDK12	chr17	37627084	37627402
AMPL3602690	IAA23110_197	CDK12	chr17	37627269	37627596
AMPL3602743	IAA23110_197	CDK12	chr17	37627583	37627902
AMPL3602718	IAA23110_197	CDK12	chr17	37627867	37628190
AMPL3602749	IAA23110_197	CDK12	chr17	37646738	37647062
AMPL3602762	IAA23110_197	CDK12	chr17	37648976	37649216
AMPL3602776	IAA23110_197	CDK12	chr17	37650682	37650977
AMPL3602724	IAA23110_197	CDK12	chr17	37657456	37657778
AMPL3602825	IAA23110_197	CDK12	chr17	37665779	37666103
AMPL3602747	IAA23110_197	CDK12	chr17	37667669	37667994
AMPL3602714	IAA23110_197	CDK12	chr17	37671790	37672109
AMPL3602682	IAA23110_197	CDK12	chr17	37673551	37673875
AMPL3602764	IAA23110_197	CDK12	chr17	37676150	37676444
AMPL3602731	IAA23110_197	CDK12	chr17	37680869	37681193
AMPL3602712	IAA23110_197	CDK12	chr17	37682048	37682332
AMPL3602694	IAA23110_197	CDK12	chr17	37682153	37682447
AMPL3602698	IAA23110_197	CDK12	chr17	37682435	37682759
AMPL3602741	IAA23110_197	CDK12	chr17	37686791	37687099
AMPL3602739	IAA23110_197	CDK12	chr17	37687080	37687376
AMPL3602711	IAA23110_197	CDK12	chr17	37687172	37687501
AMPL3602779	IAA23110_197	CDK12	chr17	37687419	37687738
AMPL2305630	IAA23110_197	BRCA1	chr17	41197601	41197895
AMPL2305573	IAA23110_197	BRCA1	chr17	41199437	41199762
AMPL2305664	IAA23110_197	BRCA1	chr17	41201009	41201334
AMPL2305676	IAA23110_197	BRCA1	chr17	41202932	41203257
AMPL2037539	IAA23110_197	BRCA1	chr17	41209002	41209226
AMPL2305718	IAA23110_197	BRCA1	chr17	41215230	41215551
AMPL2305751	IAA23110_197	BRCA1	chr17	41215797	41216119
AMPL2029060	IAA23110_197	BRCA1	chr17	41219594	41219750
AMPL2305611	IAA23110_197	BRCA1	chr17	41222716	41223035
AMPL2305651	IAA23110_197	BRCA1	chr17	41223001	41223295
AMPL2305587	IAA23110_197	BRCA1	chr17	41226260	41226565
AMPL2305568	IAA23110_197	BRCA1	chr17	41228399	41228665
AMPL2305678	IAA23110_197	BRCA1	chr17	41231255	41231538
AMPL2305722	IAA23110_197	BRCA1	chr17	41234352	41234676
AMPL2305644	IAA23110_197	BRCA1	chr17	41242883	41243205
AMPL2305657	IAA23110_197	BRCA1	chr17	41243402	41243725
AMPL2305662	IAA23110_197	BRCA1	chr17	41243680	41244005
AMPL2305570	IAA23110_197	BRCA1	chr17	41243972	41244294
AMPL2305615	IAA23110_197	BRCA1	chr17	41244261	41244584
AMPL2305738	IAA23110_197	BRCA1	chr17	41244538	41244858
AMPL2305725	IAA23110_197	BRCA1	chr17	41244807	41245128
AMPL2305734	IAA23110_197	BRCA1	chr17	41245115	41245438
AMPL2305695	IAA23110_197	BRCA1	chr17	41245437	41245758
AMPL2305713	IAA23110_197	BRCA1	chr17	41245733	41246059
AMPL2305748	IAA23110_197	BRCA1	chr17	41246041	41246365
AMPL2305624	IAA23110_197	BRCA1	chr17	41246354	41246678
AMPL2305649	IAA23110_197	BRCA1	chr17	41246634	41246956
AMPL2305765	IAA23110_197	BRCA1	chr17	41247751	41248070
AMPL2305787	IAA23110_197	BRCA1	chr17	41249144	41249455
AMPL2305743	IAA23110_197	BRCA1	chr17	41251684	41252006
AMPL2305639	IAA23110_197	BRCA1	chr17	41255841	41256164
AMPL2305642	IAA23110_197	BRCA1	chr17	41256148	41256382
AMPL2305601	IAA23110_197	BRCA1	chr17	41256836	41257157
AMPL2305627	IAA23110_197	BRCA1	chr17	41258312	41258634
AMPL2305764	IAA23110_197	BRCA1	chr17	41267582	41267905
AMPL2305551	IAA23110_197	BRCA1	chr17	41275948	41276253
AMPL3602788	IAA23110_197	BRIP1	chr17	59760624	59760942
AMPL3602780	IAA23110_197	BRIP1	chr17	59760921	59761240
AMPL2894583	IAA23110_197	BRIP1	chr17	59761209	59761529
AMPL2893987	IAA23110_197	BRIP1	chr17	59763101	59763391
AMPL2894697	IAA23110_197	BRIP1	chr17	59763275	59763595
AMPL2894278	IAA23110_197	BRIP1	chr17	59770614	59770916
AMPL2894549	IAA23110_197	BRIP1	chr17	59793070	59793392
AMPL2894352	IAA23110_197	BRIP1	chr17	59793321	59793618
AMPL2894678	IAA23110_197	BRIP1	chr17	59820330	59820482
AMPL2894469	IAA23110_197	BRIP1	chr17	59820375	59820699
AMPL2894452	IAA23110_197	BRIP1	chr17	59821588	59821910
AMPL2412220	IAA23110_197	BRIP1	chr17	59821792	59822006
AMPL2894072	IAA23110_197	BRIP1	chr17	59853587	59853906
AMPL2893895	IAA23110_197	BRIP1	chr17	59853784	59854093
AMPL2894714	IAA23110_197	BRIP1	chr17	59857472	59857791
AMPL2893890	IAA23110_197	BRIP1	chr17	59858170	59858469
AMPL2894192	IAA23110_197	BRIP1	chr17	59861588	59861859
AMPL2894466	IAA23110_197	BRIP1	chr17	59870815	59871133
AMPL2894394	IAA23110_197	BRIP1	chr17	59876202	59876525
AMPL2894723	IAA23110_197	BRIP1	chr17	59876479	59876803
AMPL2893978	IAA23110_197	BRIP1	chr17	59878588	59878908
AMPL2893862	IAA23110_197	BRIP1	chr17	59885643	59885963
AMPL2894626	IAA23110_197	BRIP1	chr17	59885843	59886163
AMPL2894201	IAA23110_197	BRIP1	chr17	59924190	59924512
AMPL2894158	IAA23110_197	BRIP1	chr17	59924474	59924778
AMPL2894307	IAA23110_197	BRIP1	chr17	59926395	59926688
AMPL2894556	IAA23110_197	BRIP1	chr17	59934271	59934578
AMPL2893942	IAA23110_197	BRIP1	chr17	59934443	59934766
AMPL2894601	IAA23110_197	BRIP1	chr17	59937099	59937420
AMPL3602706	IAA23110_197	BRIP1	chr17	59938629	59938950
AMPL4160613	IAA23110_197	BCL2	chr18	60795785	60796029
AMPL4160630	IAA23110_197	BCL2	chr18	60985219	60985551
AMPL4160571	IAA23110_197	BCL2	chr18	60985531	60985854
AMPL4160601	IAA23110_197	BCL2	chr18	60985842	60986164
AMPL4160607	IAA23110_197	BCL2L1	chr20	30253606	30253921
AMPL4160573	IAA23110_197	BCL2L1	chr20	30309347	30309648
AMPL4160628	IAA23110_197	BCL2L1	chr20	30309641	30309968
AMPL4160589	IAA23110_197	BCL2L1	chr20	30309902	30310232
AMPL2789554	IAA23110_197	CHEK2	chr22	29083714	29084028
AMPL193569	IAA23110_197	CHEK2	chr22	29084986	29085295
AMPL2150367	IAA23110_197	CHEK2	chr22	29089946	29090159
AMPL2789353	IAA23110_197	CHEK2	chr22	29091060	29091373
AMPL2893896	IAA23110_197	CHEK2	chr22	29091647	29091973
AMPL2788998	IAA23110_197	CHEK2	chr22	29092760	29093079
AMPL2789082	IAA23110_197	CHEK2	chr22	29095750	29096077
AMPL2789704	IAA23110_197	CHEK2	chr22	29099359	29099682
AMPL2149206	IAA23110_197	CHEK2	chr22	29105951	29106146
AMPL2788550	IAA23110_197	CHEK2	chr22	29107861	29108176
AMPL2115005	IAA23110_197	CHEK2	chr22	29115333	29115515
AMPL2789734	IAA23110_197	CHEK2	chr22	29120872	29121195
AMPL2788587	IAA23110_197	CHEK2	chr22	29121112	29121431
AMPL2788932	IAA23110_197	CHEK2	chr22	29126170	29126481
AMPL2789085	IAA23110_197	CHEK2	chr22	29126411	29126715
AMPL2894612	IAA23110_197	CHEK2	chr22	29130161	29130486
AMPL2894609	IAA23110_197	CHEK2	chr22	29130415	29130740
AMPL3602797	IAA23110_197	AR	chrX	66764732	66765042
AMPL3602659	IAA23110_197	AR	chrX	66764991	66765319
AMPL3602708	IAA23110_197	AR	chrX	66765292	66765586
AMPL3602654	IAA23110_197	AR	chrX	66765543	66765852
AMPL3602657	IAA23110_197	AR	chrX	66765694	66766022
AMPL3602691	IAA23110_197	AR	chrX	66766009	66766324
AMPL3602781	IAA23110_197	AR	chrX	66766314	66766606
AMPL3602663	IAA23110_197	AR	chrX	66766592	66766913
AMPL3602837	IAA23110_197	AR	chrX	66788662	66788983
AMPL3602838	IAA23110_197	AR	chrX	66863024	66863352
AMPL3602783	IAA23110_197	AR	chrX	66905727	66906045
AMPL3602735	IAA23110_197	AR	chrX	66931169	66931493
AMPL3602734	IAA23110_197	AR	chrX	66931485	66931785
AMPL3602801	IAA23110_197	AR	chrX	66937282	66937553
AMPL3602658	IAA23110_197	AR	chrX	66941630	66941948
AMPL3602748	IAA23110_197	AR	chrX	66942557	66942878
AMPL3602683	IAA23110_197	AR	chrX	66943456	66943775
